# Supplementary material for: Data set for phylogenetic tree and RAMPAGE Ramachandran plot analysis of SODs in Gossypium raimondii and G. arboreum
Source: Data Brief. 2016 Jun 18;9:345–8. doi: 10.1016/j.dib.2016.05.025 (PMC5030311; doi:10.1016/j.dib.2016.05.025)
Supplement: Supplementary file 3 — Supplementary material [file mmc3.zip]

Archive with 1 entries (1 files):
- Figure S2. Ramachandran plots of G. raimondii SODs.png
